# Supplementary material for: Validation Studies for Single Circulating Trophoblast Genetic Testing as a Form of Noninvasive Prenatal Diagnosis
Source: Am J Hum Genet. 2019 Nov 27;105(6):1262–73. doi: 10.1016/j.ajhg.2019.11.004 (PMC6904821; doi:10.1016/j.ajhg.2019.11.004)
Supplement: Table S1. Overview of Sample Characteristics for Samples from Both Studies [file mmc2.xlsx]

## Sheet: Table S1 - Study 1
Table S1 - Study 1
	Sample ID	GA	Recruitment site	Gestation plurality	Fetal sex	Mat. age	Mat. BMI	Maternal Race/Ethn.	Paternal samples	Paternal info (Age, Race/Ethnc)	Time between collection and processing	Indication	Amniocentesis or CVS (Time passed if POST-procedure)	Clinical results	Cell-based NIPT result for CNV analysis (based on x cells of high quality)	Blood vol. processed	# of trophoblasts/mL identified by microscopy	# of trophoblasts/sample identified by microscopy	Total # of trophoblasts/sample identified by microscopy	Total sequenced	High-quality cells (scorable for both Aneupl + CNV)	Cells with aneuploidy data only
1	NIPT1291	12w5d	Houston	Singleton	M	37	22.6	White / Non-hispanic	Not collected	N/A	Started same day	FTS	/	cfDNA-based NIPT: normal male	Normal male based on 2 cells	31.5	0.19	6 single cells	6	5	2	1	(+1 cell of maternal origin)
2	NIPT1292	12w5d	Houston	Singleton	M	35	25.33	White / Non-hispanic	Not collected	N/A	Started same day	FTS	/	cfDNA-based NIPT: normal male	None of the cells could not be picked - No data	30	0.13	4 single cells	4	0	0	0
3	NIPT1294	12w5d	Houston	Singleton	F	26	26.56	Black / Non-hispanic	Saliva	28, Black / Non-hispanic	Started same day	Mother of baby carries balanced translocation 46,XX,t(12;13)(q14.2;q34)	CVS	Fetus inherited same balanced translocation 46,XX,t(12;13)(q14;q34) (Karyotype), normal FISH result	Normal female based on 2 cells	30	0.2	4 single cells + 1 doublet	6	2	2	0
4	NIPT1295	13w4d	Houston	Singleton	M	36	22.76	White / Non-hispanic	Saliva	40, White / Non-hispanic	Started same day	FTS	/	cfDNA-based NIPT: normal	Normal male based on aneuploidy data only	30	0.07	2 single cells	2	2	0	1	(+1 poor quality cell)
5	NIPT1296	12w5d	Houston	Singleton	M	34	21.53	Asian / Non-hispanic	Not collected	N/A	Started same day	FTS	/	cfDNA-based NIPT: normal	Normal male based on 4 cells	26	0.88	14 single cells + 3 doublets + 1 triplet	23	5	4	0	(+1 poor quality cell)
6	NIPT1297	20w3d	Houston	Singleton	F	36	20.9	White / Non-hispanic, Ashkenazi Jewish	Saliva	40, White / Non-hispanic	Started same day	Multiple anomalies on U/S examination (telephone receiver femurs, cloverleaf skull) pointing to lethal skeletal dysplasia. Pregnancy by IVF, also had PGD because of balanced translocation carried by mother of baby 46,XX,t(9;13)(q22.3;q12.1)	/	cfDNA-based NIPT: normal - Vistara NIPT: pathogenic FGFR3 variant (c.742C>T) - Pregnancy terminated and POC tested: FGFR3 mutation confirmed	Normal female based on 1 cell	30	0.03	1 single cell	1	1	1	0
7	NIPT1298	17w3d	Houston	Singleton	F	40	Not available	Black / Non-hispanic	Saliva	39, Black / Non-hispanic	Started same day	Bilateral club feet, omphacele, IUGR	Amnio	47,XX,+18 (FISH, karyotype, CMA) - Pregnancy by IVF, 3 embryos implanted resulting in twin gestation. By 8w GA only 1 heart beat detected - cfDNA-based NIPT: 1st sample at 13w3d failed (only 4% FF), 2nd sample: vanishing twin or fetal triploidy	Trisomy 18 female based on 1 cell	30	0.07	2 single cells	2	1	1	0
8	NIPT1299	18w	Houston	Singleton	M	40	24.41	White / Non-hispanic	Not collected	N/A	Started same day	AMA, exposure to Zika virus	Amnio	46,XY normal (FISH, karyotype, CMA) - cfDNA-based NIPT: normal	Normal male based on aneuploidy data only	30	0.1	3 single cells	3	2	0	1	(+1 cell of maternal origin)
9	NIPT1300	13w2d	Houston	Singleton	M	35	32.87	White / Non-hispanic	Blood	37, White / Non-hispanic	Started same day	FTS	/	cfDNA-based NIPT: normal, although low FF (4%)	Normal male based on 1 cell	31	0.06	2 single cells	2	2	1	0	(+1 cell of maternal origin)
10	NIPT1301	12w2d	NYC	Singleton	M	28	29.7	Black / Hispanic	Not collected	N/A	Shipped O/N	Increased NT	CVS (shortly after)	46,XY normal (Karyotype, CMA)	Normal male based on 5 cells	30	0.37	9 single cells + 1 doublet	11	5	5	0
11	NIPT1303	14w1d	NYC	Singleton	M	41	33.25	White / Non-hispanic	Not collected	N/A	Shipped O/N	AMA - cfDNA-based NIPT: T21	CVS (shortly after)	47,XY,+21 (Karyotype)	Abnormal male with Trisomy 21 based on 2 cells. Two extra cells of poorer quality consistent with +21	26	0.23	6 single cells	6	4	2	2
12	NIPT1304	10w5d	NYC	Singleton	F	36	22.29	White / Non-hispanic	Not collected	N/A	Shipped O/N	AMA - Father of baby carries a microdeletion (147 kb of 2q23.1)	CVS	46,XX normal (Karyotype, CMA)	Normal female based on 3 cells	30	0.37	3 single cells + 4 doublets	11	5	3	2
13	NIPT1305	11w1d	NYC	Singleton	F	31	24.94	White / Non-hispanic	Not collected	N/A	Shipped O/N	Mother of baby carries balanced Robertsonian translocation 45,XX,der(14;15)(q10;q10)	CVS	46,XX normal (Karyotype, CMA)	Normal female based on 4 cells	29	0.58	6 single cells + 1 doublet + 1 triplet	11	5	4	1
14	NIPT1306	12w6d	Houston	Singleton	F	35	31.72	White / Hispanic	Not collected	N/A	Stored O/N	FTS	/	cfDNA-based NIPT: normal	Normal female based on 2 cells.	18	0.06	1 single cell	1	1	0	1
15	NIPT1307	14w3d	Houston	Singleton	F	32	24.2	White / Non-hispanic	Not collected	N/A	Started same day	Mother of baby suspected for Ehlers-Danlos Syndrome (most likely) or Marfan Syndrome, but declined all testing both for herself and for the fetus	/	No testing	Normal female based on 1 cell	30	0.03	1 single cell	1	1	1	0
16	NIPT1308	10w6d	NYC	Singleton	F	34	25	White / Caucasian	Not collected	N/A	Shipped O/N	AMA	CVS	46,XX normal (Karyotype, CMA)	Normal female based on 2 cells	28	0.07	2 single cells	2	2	2	0
17	NIPT1309	12w1d	NYC	Singleton	M	38	20.98	White / Caucasian	Not collected	N/A	Shipped O/N	cfDNA-based NIPT: T13	CVS	46,XY normal (Karyotype, CMA)	Abnormal male with Trisomy 13 based on 1 cell. Pattern of extra poor quality cell is consistent with +13. Likely CPM	27	0.11	1 single cell + 1 doublet	3	2	1	1
18	NIPT1310	12w	Houston	Singleton	F	36	21.28	White / Non-hispanic	Saliva	32, White / Non-hispanic	Started same day	AMA - cfDNA-based NIPT: T21 - U/S anomalies (cystic hygroma and increased NT)	/	Pregnancy terminated based on U/S findings and cfDNA result (no POC testing), CVS initially planned but not performed	Abnormal female with Trisomy 21 based on aneuploidy data only	32	0.09	3 single cells	3	3	0	1	(+2 poor quality cells)
19	NIPT1311	16w1d	Houston	Singleton	F	31	36.2	White / Non-hispanic	Blood	38, White / Non-hispanic	Stored O/N	AMA - Mother and father of baby are both CF carriers	Amnio	46,XX (FISH, karyotype, CMA) - CF testing negative (not affected, nor carrier)	Insufficent data to report	30	0.07	2 single cells	2	1	0	0	(1 poor quality cell)
20	NIPT1312	10w2d	Houston	Singleton	M	37	27.6	White / Non-hispanic	Not collected	N/A	Stored O/N	FTS	/	cfDNA-based NIPT: T21 - Pregnancy terminated without further testing	Abnormal male with Trisomy 21 based on 3 cells	30	0.33	8 single cells + 1 doublet	10	5	3	1	(+1 poor quality cell)
21	NIPT1313	11w6d	Houston	Singleton	F	34	32.29	White / Non-hispanic	Saliva	34, White / Non-hispanic	Started same day	FTS	/	cfDNA-based NIPT: normal	Normal female based on 1 cell	26	0.08	2 single cells	2	1	1	0
22	NIPT1314	8w2d	Houston	Singleton	F	34	23.59	White / Non-hispanic	Not collected	N/A	Started same day	FTS	/	cfDNA-based NIPT: normal	Normal female based on 1 cell	32	0.25	8 single cells	8	5	1	1	(+3 poor quality cells)
23	NIPT1315	12w	Houston	Singleton	M	28	19.02	White / Hispanic	Not collected	N/A	Started same day	FTS	/	No testing	Normal male based on 1 cell	29	0.24	5 single cells + 1 doublet	7	4	1	1	(+2 poor quality cells)
24	NIPT1316	20w6d	NYC	Singleton	M	34	34.33	White / Hispanic	Not collected	N/A	Shipped O/N	IUGR	Amnio	46,XY normal (Karyotype, CMA)	Cell could not be picked - No data	32	0.03	1 single cell	1	0	0	0
25	NIPT1317	17w6d	Houston	Singleton	M	33	22.9	White / Non-hispanic	Not collected	N/A	Stored O/N	Abnormal quad screen (increased risk for T21), but normal U/S, normal NT	Amnio	46,XY normal (FISH, karyotype, CMA) - cfDNA-based NIPT: normal	Normal male based on 2 cells	29	0.1	3 single cells	3	3	2	1
26	NIPT1321	16w	NYC	Singleton	F	33	28.6	White / Non-hispanic	Not collected	N/A	Shipped O/N	Follow-up for abnormal CVS result: mosaic 47,XX,+2 karyotype (in 3 out of 20 cells)	Already had CVS, now Amnio (shortly after)	46,XX normal (Amniocentesis result; Karyotype, CMA)	Normal female based on aneuploidy data only	28.5	0.04	1 single cell	1	1	0	1
27	NIPT1322	11w6d	NYC	Singleton	F	43	23.06	White / Non-hispanic	Not collected	N/A	Shipped O/N	cfDNA-based NIPT: T21	CVS (shortly after)	47,XX,+21 (Karyotype)	Abnormal female with Trisomy 21 based on 1 cell.	28.5	0.04	1 single cell	1	1	1	0
28	NIPT1323	13w2d	NYC	Singleton	F	36	23.04	White / Non-hispanic	Not collected	N/A	Shipped O/N	AMA	CVS (shortly after)	46,XX normal (Karyotype, CMA)	Normal female based on 1 cell.	24	0.08	2 single cells	2	1	1	0
29	NIPT1324	15w3d	Houston	Singleton	F	34	23.08	White / Non-hispanic	Not collected	N/A	Started same day	late FTS	/	cfDNA-based NIPT: normal female	Normal female based on 1 cell	30	0.1	3 single cells	3	3	1	1	(+1 poor quality cell)
30	NIPT1325	13w2d	Houston	Singleton	F	37	21.08	White / Non-hispanic	Blood	38, White / Non-hispanic	Started same day	FTS	/	cfDNA-based NIPT: normal female	Normal female based on 2 cells.	23.5	0.13	1 single cell + 1 doublet	3	2	2	0
31	NIPT1326	13w2d	Houston	Singleton	M	35	24.56	White / Non-hispanic	Saliva	35, White / Non-hispanic	Started same day	FTS	/	cfDNA-based NIPT: normal male	Normal male based on 2 cells	23	0.17	2 single cells + 1 doublet	4	3	2	1
32	NIPT1328	13w6d	NYC	Singleton	M	26	24.94	White / Hispanic	Not collected	N/A	Shipped O/N	Prior child with T21	CVS	46,XY normal ( Karyotype, CMA)	Normal male based on 2 cells	24	0.17	4 single cells	4	4	2	0	(+2 poor quality cells)
33	NIPT1329	12w3d	Houston	Twin	M + F	40	36.34	Black / Non-hispanic	Not collected	N/A	Started same day	FTS	/	cfDNA-based NIPT: normal male - cannot distinguish twins	Normal male (based on 5 cells) & normal female (based on 2 cells, scored likely fetal by genotyping) twin pregnancy	30	0.33	8 single cells + 1 doublet	10	7	4	3
34	NIPT1331	10w2d	Houston	Singleton	F	35	Not available	White / Hispanic	Not collected	N/A	Stored O/N	FTS	/	cfDNA-based NIPT: normal female	Normal female based on 1 cell	23	0.17	4 single cells	4	3	1	1	(+1 poor quality cell)
35	NIPT1332	12w4d	Houston	Singleton	F	37	24.18	White / Hispanic	Not collected	N/A	Stored O/N	FTS	/	No testing	None of the cells could not be picked - No data	31	0.1	3 single cells	3	0	0	0
36	NIPT1333	9w3d	Houston	Singleton	F	28	Not available	White / Hispanic	Saliva	29, White / Hispanic	Started same day	FTS	/	cfDNA-based NIPT: normal	Normal female based on 3 cells	31	0.1	2 single cells + 1 doublet	4	3	3	0
37	NIPT1334	13w3d	Houston	Twin	M + M	32	30.9	White / Non-hispanic	Saliva	32, White / Non-hispanic	Started same day	FTS	/	No testing	Normal male based on 4 cells. Genotyping shows only 1 fetal profile	32.5	0.4	9 single cells + 2 doublets	13	6	4	0	(+2 poor quality cells)
38	NIPT1335	12w4d	Houston	Singleton	F	35	42.72	White / Non-hispanic	Saliva	34, White / Non-hispanic	Started same day	FTS	/	cfDNA-based NIPT: normal female	Normal female based on 2 cells	31	0.1	1 single cell + 1 doublet	3	2	2	0
39	NIPT1336	13w2d	Houston	Singleton	M	33	Not available	White / Non-hispanic	Not collected	N/A	Started same day	cfDNA-based NIPT: T21	CVS	47,XY,+21 (FISH, karyotype, CMA)	Male with trisomy 21 based on 2 cells. Profile of one extra poor quality cell is consistent with +21	28	0.18	3 single cells + 1 doublet	5	4	2	0	(+2 poor quality cells)
40	NIPT1339	12w	Houston	Singleton	M	35	21.69	White / Non-hispanic	Saliva	42, White / Hispanic	Started same day	FTS	/	cfDNA-based NIPT: normal male	Normal male based on 3 cells	30	0.73	11 single cells + 4 doublets + 1 triplet	22	5	3	2
41	NIPT1340	12w	NYC	Singleton	F	38	27.07	White / Non-hispanic	Not collected	N/A	Shipped O/N	AMA	CVS (shortly after)	46,XX normal (Karyotype, CMA)	Normal female based on 2 cells	26	0.42	9 single cells + 1 doublet	11	5	2	2	(+1 poor quality cell)
42	NIPT1341	11w4d	NYC	Singleton	M	40	22.05	White / Non-hispanic	Not collected	N/A	Shipped O/N	AMA	CVS (shortly after)	46,XY normal (Karyotype, CMA)	Normal male based on 1 cell	25	0.08	1 doublet	2	1	1	0
																average:	0.192381		average:	2.80952	1.61905	0.619048
	Table legend:															median:	0.105		total:	118	68
	AMA	Advanced maternal age														min:	0.03
	BMI	Body mass index														max:	0.88
	cfDNA	cell-free DNA
	CVS	Chorionic villus sampling
	F	Female
	FTS	First trimester screen
	M	Male
	N/A	Not applicable
	NIPT	Noninvasive prenatal testing
	NT	Nuchal translucency
	O/N	Overnight
	PGD	Preimplantation genetic diagnosis
	POC	Product of conception
	U/S	Ultrasound examination

## Sheet: Table S1 - Study 2
Table S1 - Study 2
	Sample ID	GA	Recruitment site	Gestation plurality	Fetal sex	Mat. age	Mat. BMI	Maternal Race/Ethn.	Paternal samples	Paternal info (Age, Race/Ethnc)	Time between collection and processing	Indication	Amniocentesis or CVS (Time passed if POST-procedure)	Clinical results	Cell-based NIPT result for CNV analysis (based on x cells of high quality)	Blood vol. processed	# of trophoblasts/mL identified by microscopy	# of trophoblasts/sample identified by microscopy	Total # of trophoblasts/sample identified by microscopy	Total sequenced	High-quality cells (scorable for both Aneupl + CNV)	Cells with aneuploidy data only
1	NIPT1428	13w3d	Houston	Singleton	F	32	33.3	Black; African-American	Not collected	N/A	Started same day	FTS	/	Cell-free DNA-based testing: normal female	Normal female based on 4 cells	34	0.12	4 single cells	4	4	4	0
2	NIPT1429	12w5d	Houston	Singleton	F	36	40.61	Black; African-American	Blood	Hispanic	Started same day	FTS + "no-call" result for cell-free DNA-based testing	Amnio	46,XX normal (FISH, CMA) - Cell-free DNA-based testing: "no-call" result	Normal female based on 4 cells	37	0.35	6 single cells + 2 doublets + 1 triplet	13	5	4	0	(+1 cell of maternal origin)
3	NIPT1430	18w6d	NYC	Singleton	M	26	20.01	White; hispanic	Not collected	N/A	Shipped O/N	Mother is carrier of X-linked disorder (CYBB mutation)	Amnio	46,XY normal (Karyotype, CMA)	Normal male based on 1 cell	28	0.04	1 single cell	1	1	1	0
4	NIPT1431	20w1d	NYC	Singleton	F	29	30.38	White; hispanic	Not collected	N/A	Shipped O/N	U/S: spina bifida	Amnio	46,XX normal (Karyotype, CMA)	Normal male based on 1 test result (cluster of 4 analyzed as one unit)	29	0.14	1 cluster of 4 cells	4	1	1	0
5	NIPT1432	19w	NYC	Twin	M+F	28	29.7	White; non-hispanic	Not collected	N/A	Shipped O/N	PGT showed possible sex chromosome aneuploidy or XY disorder of differentiation	Amnio (shortly after)	Twin A: 46,XX normal; Twin B: 46,XY normal (Karyotype, CMA)	Normal female based on 1 cell - Only data available for female twin	28.5	0.11	1 single cell + 1 doublet	3	1	1	0
6	NIPT1436	10w3d	Houston	Singleton	M	37	20.84	White; non-hispanic	Not collected	N/A	Stored O/N	FTS	/	Cell-free DNA-based testing: normal male	Normal male based on 3 cells	24	0.25	6 single cells	6	3	3	0
7	NIPT1437	13w1d	Houston	Singleton	F	36	27.61	White; hispanic	Saliva	Not available	Started same day	FTS	/	Cell-free DNA-based testing: normal female	Normal female based on 3 cells	38	0.29	5 single cells + 2 triplets	11	5	3	2
8	NIPT1438	11w	Houston	Singleton	M	34	29.76	White; hispanic	Saliva	Not available	Started same day	FTS	/	Cell-free DNA-based testing: normal male	Normal male based on 4 cells	38	0.18	7 single cells	7	5	4	0	(+1 poor quality cell)
9	NIPT1439	15w	Houston	Singleton	F	33	32.99	White; non-hispanic	Not collected	N/A	Started same day	Previous pregnancy with 15q20-22 deletion (de novo)	/	No testing	Normal female based on 5 cells	38	0.18	5 single cells + 1 doublet	7	5	5	0
10	NIPT1440	13w6d	Houston	Singleton	M	35	27.45	White; non-hispanic	Not collected	N/A	Started same day	FTS	/	Cell-free DNA-based testing: normal male	Normal male based on 3 cells	37	0.14	5 single cells	5	3	3	0
11	NIPT1441	13w6d	NYC	Twin	M + F	31	19.8	White; non-hispanic	Not collected	N/A	Shipped O/N - Delay	Twin pregnancy: Twin A increased NT (3.3 cm)	CVS ( shortly after)	Twin A: 46,XY normal; Twin B: 46,XX normal (Karyotype, CMA)	Normal female based on 3 cells - Only female cells found; no data available for male twin	26	0.77	12 single cells + 4 doublets	20	10	3	7
12	NIPT1443	12w6d	Houston	Singleton	F	40	Not available	Hispanic	Blood	White; non-hispanic	Started same day	Cystic hygroma	CVS	47,XX,+21 (Karyotype, CMA)	47,XX,+21 based on 4 cells	40	0.25	6 single cells + 2 doublets	10	5	4	1
13	NIPT1444	24w2d	NYC	Singleton	F	29	25.4	White; hispanic	Not collected	N/A	Shipped O/N	Choroid plexus cyst	Amnio (shortly after)	46,XX normal (Karyotype, CMA)	Insufficient data to report	40	0.03	1 single cell	1	1	0	0	(+1 poor quality cell)
14	NIPT1445	12w3d	Houston	Singleton	F	27	Not available	White; non-hispanic	Blood	White	Started same day	Previous child with CDG1c	CVS (shortly after)	46,XX normal (Karyotype) - Non-affected carrier for CDG1c	Normal female based on 1 cell	39	0.1	4 single cells	4	4	1	3
15	NIPT1446	13w5d	Houston	Singleton	F	34	28.19	White; non-hispanic	Saliva	White; non-hispanic	Started same day	Cystic hygroma	CVS (shortly after) and Amnio	CVS attempt failed - Amnio: normal (FISH, CMA)	Normal female based on 4 cells	39	0.44	15 single cells + 1 doublet	17	5	4	1
16	NIPT1447	9w3d	Houston	Singleton	M	37	23.02	White; hispanic	Not collected	N/A	Started same day	FTS, AMA	/	No testing	Normal male based on 3 cells	34	0.18	4 single cells + 1 doublet	6	5	3	0	(+1 poor quality cell; +1 cell of maternal origin)
17	NIPT1448	11w	NYC	Singleton	M	36	26.65	White; non-hispanic	Not collected	N/A	Shipped O/N	FTS, AMA	CVS (shortly after)	46,XY normal (Karyotype, CMA)	Normal male based on 2 cells	35	0.11	4 single cells	4	4	2	2
18	NIPT1449	13w3d	Houston	Singleton	F	23	23.48	Black; African-American	Saliva	White; non-hispanic	Started same day	FTS + abnormal result for cell-free DNA-based testing	CVS	46,XX normal (no mosaicism; FISH, karyotype) - Cell-free DNA-based testing: increased risk for monosomy X	Mosaic 45,X - Likely CPM	40.5	0.25	8 single cells + 1 doublet from first sample and 5 single cells + 1 cluster of 4 from second sample	19	13	4	3	(+6 poor quality cells)
19	NIPT1450	12w1d	Houston	Singleton	M	39	21.14	White; non-hispanic	Not collected	N/A	Started same day	FTS	/	No testing	Normal male based on 1 cell	34	0.12	2 single cells + 1 doublet	4	3	1	2
20	NIPT1452	13w2d	Houston	Twin	F + F	30	23.41	White; non-hispanic	Not collected	N/A	Started same day	FTS	/	Cell-free DNA-based testing: normal female	Normal female based on 2 cells	40	0.65	16 single cells + 2 doublets + 2 triplets	26	8	2	2	(+4 poor quality cell)
21	NIPT1453	10w	Houston	Singleton	F	36	33.93	White; hispanic	Not collected	N/A	Started same day	FTS	/	No testing	Normal female based on 1 cell	40	0.15	4 single cells + 1 doublet	6	5	1	1	(+3 poor quality cells)
22	NIPT1454	12w	NYC	Singleton	M	35	18.94	White; non-hispanic	Not collected	N/A	Shipped O/N	FTS, AMA	CVS (shortly after)	46,XY normal (Karyotype, CMA)	Normal male based on 3 cells	39	0.64	17 single cells + 4 doublets	25	5	3	2
23	NIPT1457	11w4d	NYC	Singleton	F	36	19.21	White; non-hispanic	Not collected	N/A	Shipped O/N	FTS, AMA	CVS (shortly after)	46,XX normal (Karyotype, CMA)	Normal female based on 4 cells	35.5	0.37	13 single cells	13	5	4	1
24	NIPT1460	10w	Houston	Singleton	M	41	34.1	Black; African-American	Not collected	N/A	Started same day	FTS, AMA - pregnancy by IVF	/	No testing	Normal male based on 1 cell	37	0.46	10 single cells + 2 doublets + 1 triplet	17	5	1	3	(+1 poor quality cell)
25	NIPT1463	11w	Houston	Singleton	M	37	24.37	White; non-hispanic	Blood	Not available	Started same day	Cystic hygroma, Increased NT	CVS	46,XY normal (Karyotype, CMA) - Cell-free DNA-based testing: normal	Normal male based on 2 cells	39	0.1	4 single cells	4	3	2	1
26	NIPT1465	13w6d	Houston	Singleton	M	25	33.91	White; hispanic	Blood	Not available	Started same day	Serum screen: increased risk for T21	/	Cell-free DNA-based testing: normal	Normal male based on 1 cell	40	0.38	15 single cells	15	5	1	4
27	NIPT1466	13w2d	Houston	Singleton	F	36	28.09	White; non-hispanic	Not collected	N/A	Started same day	FTS, AMA	/	No testing	Normal female based on 4 cells	39	0.15	6 single cells	6	5	4	1
28	NIPT1468	13w3d	NYC	Singleton	M	41	27.55	White; non-hispanic	Not collected	N/A	Shipped O/N	FTS, AMA	CVS (shortly after)	46,XY normal (Karyotype, CMA)	Normal male based on 2 cells	27	0.07	2 single cells	2	2	2	0
29	NIPT1473	12w4d	Houston	Singleton	F	37	22.7	White; hispanic	Saliva	White; hispanic	Started same day	FTS	/	Cell-free DNA-based testing: normal female	Normal female based on 3 cells	40	0.2	6 single cells + 1 doublet	8	5	3	2
30	NIPT1474	13w2d	Houston	Singleton	F	33	30.68	Asian; non-hispanic	Blood	Not available	Started same day	FTS	/	No testing	Normal female based on 2 cells	40	0.28	11 single cells	11	5	2	3
31	NIPT1476	29w5d	Houston	Singleton	F	21	Not available	White; non-hispanic	Not collected	N/A	Started same day	U/S: Club feet, hemivertebrae, closed neural tube defect	/	No testing	Normal female based on 1 cell	40	0.08	3 single cells	3	3	1	0	(+2 poor quality cells)
32	NIPT1477	12w4d	Houston	Singleton	M	29	22.82	White; non-hispanic	Saliva	Not available	Started same day	FTS + Mother of baby has personal history of mitral valve prolapse	/	No testing	Normal male based on aneuploidy only data (1 cell)	34	0.06	2 single cells	2	1	0	1
33	NIPT1480	12w6d	Houston	Singleton	M	37	Not available	White; non-hispanic	Not collected	N/A	Started same day	FTS, AMA, prior pregnancy with T21	CVS	46,XY normal (FISH, karyotype, CMA)	Insufficient data to report	40	0.05	2 single cells	2	2	0	0	(2 poor quality cells)
34	NIPT1481	10w1d	Houston	Singleton	M	38	24.72	White; non-hispanic	Saliva	White; non-hispanic	Started same day	FTS, AMA	/	Cell-free DNA-based testing: normal male	Normal male based on 1 cell	38	0.18	5 single cells + 1 doublet	7	4	1	2	(+1 cell of maternal origin)
35	NIPT1482	13w	Houston	Twin	M + F	27	Not available	White; hispanic	Saliva	Not available	Started same day	Twin pregnancy: Twin A increased NT (3.3 cm)	CVS (shortly after)	Twin A: 46,XX normal; Twin B: 46,XX normal (FISH, karyotype, CMA); negative Noonan testing for both twins	Normal male and normal female based on 3 cells	35.5	0.25	4 single cells + 1 doublet + 1 triplet	9	5	3	1	(+1 poor quality cell)
36	NIPT1483	12w6d	Houston	Singleton	F	34	28.47	White; non-hispanic	Not collected	N/A	Started same day	FTS	/	Cell-free DNA-based testing: normal female	Normal female based on 2 cells	39	0.18	5 single cells + 1 doublet	7	4	2	2
37	NIPT1464	12w1d	NYC	Singleton	M	35	19.39	White; non-hispanic	Not collected	N/A	Shipped O/N	Cell-free DNA-based testing: high risk for T13 and T18	CVS (shortly after)	46,XY normal (Karyotype, CMA)	Normal male based on 3 cells	31	0.23	7 single cells	7	4	3	1
38	NIPT1484	13w4d	NYC	Singleton	M	37	30.95	White; non-hispanic	Not collected	N/A	Shipped O/N	FTS, AMA + Increased NT	CVS (shortly after)	46,XY normal (Karyotype, CMA)	No data to report	37	0	No cells found	0	0	0	0
39	NIPT1487	12w4d	Houston	Singleton	F	33	19.39	Black; non-hispanic	Saliva	Not available	Started same day	FTS	/	Cell-free DNA-based testing: normal female	Normal female based on 2 cells	37	0.51	10 single cells + 3 doublets + 1 triplet	19	5	2	0	(+3 poor quality cells)
40	NIPT1488	12w4d	Houston	Singleton	M	38	20.22	White; non-hispanic	Not collected	N/A	Started same day	FTS	/	Cell-free DNA-based testing: normal male	Normal male based on 4 cells	37	0.3	9 single cells + 1 doublet	11	5	4	1
41	NIPT1489	20w2d	NYC	Singleton	F	24	31.28	White; hispanic	Not collected	N/A	Shipped O/N	U/S: Club feet, horse shoe kidney, hydrocephalus	Amnio	46,XX normal (no mosaicism; Karyotype, CMA)	47,XX,+15 based on 1 cell - Likely CPM	36	0.06	1 doublet	2	1	1	0
42	NIPT1490	20w3d	NYC	Singleton	M	19	29.47	White; hispanic	Not collected	N/A	Shipped O/N	Mother of baby is carrier for cystic fibrosis	Amnio	46,XY normal (Karyotype, CMA)	Normal male based on aneuploidy only data (1 cell (doublet separated during picking))	36	0.06	1 doublet	2	2	1	0	(+1 poor quality cell)
43	NIPT1491	12w	Houston	Singleton	M	39	22.3	White; non-hispanic	Saliva	Not available	Started same day	FTS	/	Cell-free DNA-based testing: normal male	Insufficient data to report	36	0.03	1 single cell	1	1	0	0	(1 poor quality cell)
44	NIPT1492	11w5d	Houston	Singleton	M	31	Not available	White; non-hispanic	Not collected	N/A	Started same day	Both parents are carrier for Smith-Lemli-Opitz syndrome	CVS not possible because of placental positioning & uterine tilt - Amnio instead (at 15w4d)	46,XY normal (FISH, CMA) - Smith-Lemli-Opitz Syndrome testing: fetus is unaffected carrier	Normal male based on 3 cells	40	0.25	8 single cells + 1 doublet	10	5	3	0	(+2 poor quality cells)
45	NIPT1493	10w1d	Houston	Singleton	F	34	34.98	White; non-hispanic	Not collected	N/A	Started same day	FTS, AMA	/	Cell-free DNA-based testing: normal female	Normal female based on aneuploidy only data (2 cells)	36	0.14	3 single cells + 1 doublet	5	3	0	2	(+1 poor quality cell)
46	NIPT1494	12w3d	Houston	Singleton	M	29	27.29	White; hispanic	Blood	White; hispanic	Started same day	FTS, previous pregnancy with T18	/	Cell-free DNA-based testing: normal male	Normal male based on 1 cell	40	0.05	2 single cells	2	1	1	0
47	NIPT1495	12w	Houston	Twin	M + M	30	24.52	White; hispanic	Blood	Hispanic	Started same day	FTS, Twin pregnancy	/	No testing - Gender confirmed as male for both twins	Normal male based on 5 cells	40	0.33	13 single cells	13	9	5	1	(+1 poor quality cell; +2 cells of maternal origin)
48	NIPT1496	12w2d	Houston	Twin	M + F	31	23.6	White; hispanic	Not collected	N/A	Started same day	FTS, Twin pregnancy	/	Cell-free DNA-based testing: dizygotic twins, one male and one female, both normal	Normal male + normal female based on 7 cells	35	0.4	10 single cells + 2 doublets	14	10	7	2	(+1 poor quality cell)
49	NIPT1497	12w2d	Houston	Singleton	M	39	38.87	White; non-hispanic	Blood	White; non-hispanic	Started same day	FTS, AMA	/	Cell-free DNA-based testing: normal male	No data to report	35	0	No cells found	0	0	0	0
50	NIPT1498	17w	NYC	Singleton	M	30	41.26	White; non-hispanic	Not collected	N/A	Shipped O/N	Cell-free DNA-based testing: high risk for T21	Amnio (shortly after)	46,XY normal (Karyotype)	Normal male based on 1 cell	25	0.04	1 single cell	1	1	1	0
51	NIPT1500	16w1d	Houston	Singleton	M	41	23.93	White; non-hispanic	Blood	White; non-hispanic	Started same day	FTS, AMA - pregnancy by IVF; previous pregnancy with skeletal anomalies	Amnio	46,XY normal (FISH, karyotype, CMA)	Normal male based on aneuploidy only data (1 cell)	40	0.03	1 single cell	1	1	0	1
52	NIPT1501	14w6d	Houston	Singleton	M	32	38.17	White; hispanic	Saliva	Not available	Started same day	Cell-free DNA-based testing: high risk for 47,XXY	Amnio (at 16w6d)	47,XXY (FISH, karyotype)	47,XXY based on 1 cell. Extra cell with aneuploidy data only consistent with 47,XXY	40	0.1	1 single cell + 1 triplet	4	2	1	1
53	NIPT1502	13w1d	Houston	Singleton	M	36	21.97	White; non-hispanic	Not collected	N/A	Started same day	FTS, AMA	/	Cell-free DNA-based testing: normal male	Normal male based on 3 cells	37	0.24	7 single cells + 1 doublet	9	5	3	0	(+1 poor quality cell; +1 cell of maternal origin)
																average:	0.208868		average:	3.96226	2.16981	1.0566
	Table legend:															median:	0.18		total:	210	115
	AMA	Advanced maternal age														min:	0
	BMI	Body mass index														max:	0.77		7.73585
	cfDNA	cell-free DNA
	CMA	Chromosomal microarray
	CVS	Chorionic villus sampling
	F	Female
	FTS	First trimester screen
	M	Male
	N/A	Not applicable
	NIPT	Noninvasive prenatal testing
	NT	Nuchal translucency
	O/N	Overnight
	PGT	Preimplantation genetic testing
	U/S	Ultrasound examination
